# Supplementary material for: Reducing the Kidney Uptake of High Contrast CXCR4 PET Imaging Agents via Linker Modifications
Source: Pharmaceutics. 2022 Jul 20;14(7):1502. doi: 10.3390/pharmaceutics14071502 (PMC9316317; doi:10.3390/pharmaceutics14071502)
Supplement: Supplementary file 1 [file pharmaceutics-14-01502-s001.zip]

Archive with 1 entries (1 files):
- pharmaceutics-1783229-supplementary.pdf
